# Supplementary material for: Re-evaluating transcranial static magnetic stimulation (tSMS): No inhibitory effects on motor cortex across hemispheres
Source: Clin Neurophysiol Pract. 2026 Mar 4;11:163–71. doi: 10.1016/j.cnp.2026.02.008 (PMC12992518; doi:10.1016/j.cnp.2026.02.008)
Supplement: Supplementary Data 4 [file mmc4.zip]

Archive with 1 entries (1 files):
- Supplement_Figure_S2.tiff
